# Supplementary material for: Phosphoproteomic Profiling Reveals mTOR Signaling in Sustaining Macrophage Phagocytosis of Cancer Cells
Source: Cancers (Basel). 2024 Dec 19;16(24):4238. doi: 10.3390/cancers16244238 (PMC11674635; doi:10.3390/cancers16244238)
Supplement: Supplementary file 1 [file cancers-16-04238-s001.zip]

Archive with 1 entries (1 files):
- cancers-3360540-supplementary.pdf
